# Supplementary material for: A lifecourse mendelian randomization study highlights the long-term influence of childhood body size on later life heart structure
Source: PLoS Biol. 2022 Jun 9;20(6):e3001656. doi: 10.1371/journal.pbio.3001656 (PMC9182693; doi:10.1371/journal.pbio.3001656)
Supplement: S1 Table — (XLSX) [file pbio.3001656.s004.xlsx]

## Sheet: Sheet1
S1 Table - Overview of the datasets analysed in this study
Trait/Disease outcomes	Exposure/Outcome	Sample size	Study
Childhood body size	Exposure	407741	NA
Adult body size	Exposure	407741	NA
Childhood height	Exposure	408516	NA
Adult height	Exposure	408516	NA
Birthweight	Exposure	230263	NA
Fat-mass free index	Exposure	401757	NA
Left ventricular end-diastolic volume	Outcome	36041	https://www.nature.com/articles/s41467-020-15823-7
Left ventricular end-systolic volume	Outcome	36041	https://www.nature.com/articles/s41467-020-15823-7
Left ventricular stroke volume	Outcome	36041	https://www.nature.com/articles/s41467-020-15823-7
Left ventricular ejection fraction	Outcome	36041	https://www.nature.com/articles/s41467-020-15823-7
Liver volume	Outcome	32860	https://elifesciences.org/articles/65554
Liver fat percentage	Outcome	32858	https://elifesciences.org/articles/65554
Pancreas volume	Outcome	31758	https://elifesciences.org/articles/65554
Pancreas fat percentage	Outcome	25617	https://elifesciences.org/articles/65554
Kidney volume	Outcome	32860	https://elifesciences.org/articles/65554
Subcutaneous adipose tissue	Outcome	32860	https://elifesciences.org/articles/65554
Visceral adipose tissue	Outcome	32860	https://elifesciences.org/articles/65554
Nonischemic cardiomyopathy*	Outcome	390142 (1816 cases & 388326 controls)	https://www.ahajournals.org/doi/10.1161/CIRCULATIONAHA.118.035774
Dilated cardiomyopathy (ICD10: I420)	Outcome	462927 (1263 cases & 461664 controls)	NA
Hypertrophic cardiomyopathy (ICD10: I421, I422)	Outcome	462927 (699 cases & 462228 controls)	NA
* Cases in this study were defined as patients with reported hospitalization for or death due to ICD-10 code for dilated cardiomyopathy or left ventricular failure (I42.0, I50.1); or Hospitalization due to ICD-9 code for left heart failure (4281); excluding individuals with history of coronary artery disease (CAD), or history of hypertrophic cardiomyopathy during verbal interview with trained nur…
