# Supplementary material for: A lifecourse mendelian randomization study highlights the long-term influence of childhood body size on later life heart structure
Source: PLoS Biol. 2022 Jun 9;20(6):e3001656. doi: 10.1371/journal.pbio.3001656 (PMC9182693; doi:10.1371/journal.pbio.3001656)
Supplement: S3 Table — (XLSX) [file pbio.3001656.s006.xlsx]

## Sheet: Sheet1
S3 Table - Univariable Mendelian randomization analyses for childhood and adult body size on heart structure measures
method - Mendelian randomization (MR) method, nsnp - number of SNPs, beta - MR estimate, SE - corresponding standard error, P value - corresponding pvalue
Exposure	Outcome	method	nsnp	beta	SE	P value
Childhood body size	Left ventricular end-diastolic volume	Inverse variance weighted	267	0.360201	0.0411102	1.92103e-18
Adult body size	Left ventricular end-diastolic volume	Inverse variance weighted	471	0.237064	0.0322737	2.05105e-13
Childhood body size	Left ventricular ejection fraction	Inverse variance weighted	267	-0.100635	0.0418002	0.0160608
Adult body size	Left ventricular ejection fraction	Inverse variance weighted	471	-0.0148133	0.0368961	0.688062
Childhood body size	Left ventricular end-systolic volume	Inverse variance weighted	267	0.28733	0.0394483	3.24748e-13
Adult body size	Left ventricular end-systolic volume	Inverse variance weighted	471	0.16411	0.0338031	1.20465e-06
Childhood body size	Left ventricular stroke volume	Inverse variance weighted	267	0.362891	0.0439233	1.43343e-16
Adult body size	Left ventricular stroke volume	Inverse variance weighted	471	0.259147	0.0326913	2.24348e-15
Childhood body size	Left ventricular end-diastolic volume	MR Egger	267	0.494265	0.0930966	2.33171e-07
Adult body size	Left ventricular end-diastolic volume	MR Egger	471	0.543725	0.0939238	1.29751e-08
Childhood body size	Left ventricular ejection fraction	MR Egger	267	-0.182753	0.0949645	0.0553702
Adult body size	Left ventricular ejection fraction	MR Egger	471	-0.230139	0.108238	0.0340051
Childhood body size	Left ventricular end-systolic volume	MR Egger	267	0.415915	0.0893313	5.10591e-06
Adult body size	Left ventricular end-systolic volume	MR Egger	471	0.471731	0.0984809	2.23987e-06
Childhood body size	Left ventricular stroke volume	MR Egger	267	0.478849	0.099651	2.59086e-06
Adult body size	Left ventricular stroke volume	MR Egger	471	0.515943	0.0955291	1.05602e-07
Childhood body size	Left ventricular end-diastolic volume	Weighted median	267	0.421443	0.0559367	4.91006e-14
Adult body size	Left ventricular end-diastolic volume	Weighted median	471	0.313562	0.0507613	6.52527e-10
Childhood body size	Left ventricular ejection fraction	Weighted median	267	-0.113066	0.0638376	0.0765366
Adult body size	Left ventricular ejection fraction	Weighted median	471	-0.09196	0.0545352	0.0917479
Childhood body size	Left ventricular end-systolic volume	Weighted median	267	0.340381	0.0556887	9.82577e-10
Adult body size	Left ventricular end-systolic volume	Weighted median	471	0.253378	0.0531372	1.85722e-06
Childhood body size	Left ventricular stroke volume	Weighted median	267	0.442458	0.0596579	1.20182e-13
Adult body size	Left ventricular stroke volume	Weighted median	471	0.305862	0.054034	1.50886e-08
