# Supplementary material for: A lifecourse mendelian randomization study highlights the long-term influence of childhood body size on later life heart structure
Source: PLoS Biol. 2022 Jun 9;20(6):e3001656. doi: 10.1371/journal.pbio.3001656 (PMC9182693; doi:10.1371/journal.pbio.3001656)
Supplement: S4 Table — MR, mendelian randomization. (XLSX) [file pbio.3001656.s007.xlsx]

## Sheet: Sheet1
S4 Table - Univariable and multivariable Mendelian randomization analyses for childhood and adult body size on heart structure measures
nsnp - number of SNPs, beta - MR estimate, SE - corresponding standard error, P value - corresponding pvalue, UV - univariable, MV - multivariable
			Univariable MR			Multivariable MR
Exposure	Outcome	nsnp	beta UV	SE UV	P value UV	beta MV	SE MV	P value MV
Childhood body size	Left ventricular end-diastolic volume	267	0.360201	0.0411102	1.92e-18	0.328874	0.052755	4.55e-10
Adult body size	Left ventricular end-diastolic volume	471	0.237064	0.0322737	2.05105e-13	0.0715891	0.0458465	0.118407
Childhood body size	Left ventricular ejection fraction	267	-0.100635	0.0418002	0.0160608	-0.15216	0.0589664	0.00986731
Adult body size	Left ventricular ejection fraction	471	-0.0148133	0.0368961	0.688062	0.0711357	0.0512416	0.165063
Childhood body size	Left ventricular end-systolic volume	267	0.28733	0.0394483	3.24748e-13	0.292544	0.0544512	7.76187e-08
Adult body size	Left ventricular end-systolic volume	471	0.16411	0.0338031	1.20465e-06	0.0117845	0.0473196	0.803329
Childhood body size	Left ventricular stroke volume	267	0.362891	0.0439233	1.43343e-16	0.308976	0.0540249	1.0707e-08
Adult body size	Left ventricular stroke volume	471	0.259147	0.0326913	2.24348e-15	0.106145	0.0469488	0.0237681
