# Supplementary material for: A lifecourse mendelian randomization study highlights the long-term influence of childhood body size on later life heart structure
Source: PLoS Biol. 2022 Jun 9;20(6):e3001656. doi: 10.1371/journal.pbio.3001656 (PMC9182693; doi:10.1371/journal.pbio.3001656)
Supplement: S5 Table — ALSPAC, Avon Longitudinal Study of Parents and Children; MR, mendelian randomization. (XLSX) [file pbio.3001656.s008.xlsx]

## Sheet: Sheet1
S5 Table - Validation univariable and multivariable Mendelian randomization analyses for childhood and adult body size in the ALSPAC cohort on heart structure measures
N - sample size, Beta - MR estimate, SE - corresponding standard error, P - corresponding pvalue, UV - univariable, MV - multivariable
			Univariable MR			Multivariable MR
Exposure	Outcome	N	Beta	SE	P	Beta_MV	SE_MV	P_MV
Childhood body size	Left ventricular end-diastolic volume (ml)	1580	2.059	0.545434	0.00016596	1.64488	0.586859	0.0051272
Adult body size	Left ventricular end-diastolic volume (ml)	1580	1.66136	0.525559	0.00160147	1.07417	0.564717	0.0573345
Childhood body size	Left ventricular end-systolic volume (ml)	1582	1.01951	0.301995	0.000753535	0.746022	0.324744	0.0217345
Adult body size	Left ventricular end-systolic volume (ml)	1582	0.97556	0.290494	0.000802947	0.709498	0.312366	0.0232588
Childhood body size	Left ventricular stroke volume (ml)	1580	1.03903	0.331114	0.00173269	0.886814	0.356521	0.0129703
Adult body size	Left ventricular stroke volume (ml)	1580	0.711399	0.319112	0.0259339	0.394826	0.343069	0.249963
Childhood body size	Left ventricular ejection fraction (%)	1580	-0.137265	0.165692	0.407548	-0.0651243	0.178413	0.715145
Adult body size	Left ventricular ejection fraction (%)	1580	-0.210374	0.159387	0.187061	-0.187126	0.171681	0.275897
