# Supplementary material for: A lifecourse mendelian randomization study highlights the long-term influence of childhood body size on later life heart structure
Source: PLoS Biol. 2022 Jun 9;20(6):e3001656. doi: 10.1371/journal.pbio.3001656 (PMC9182693; doi:10.1371/journal.pbio.3001656)
Supplement: S6 Table — MR, mendelian randomization. (XLSX) [file pbio.3001656.s009.xlsx]

## Sheet: Sheet1
S6 Table - Univariable Mendelian randomization analyses for childhood and adult body size on abdominal measures
method - Mendelian randomization (MR) method, nsnp - number of SNPs, beta - MR estimate, SE - corresponding standard error, P value - corresponding pvalue, SAT - subcutaneous adipose tissue , VAT - visceral adipose tissue
exposure	outcome	method	nsnp	beta	SE	P value
Childhood body size	Kidney_volume	Inverse variance weighted	267	0.364139	0.0490408	1.12587e-13
Adult body size	Kidney_volume	Inverse variance weighted	471	0.54748	0.032331	2.54261e-64
Childhood body size	Liver_fat	Inverse variance weighted	267	0.140712	0.0464304	0.00244067
Adult body size	Liver_fat	Inverse variance weighted	471	0.446252	0.0413329	3.57466e-27
Childhood body size	Liver_volume	Inverse variance weighted	267	0.413869	0.0493589	5.07712e-17
Adult body size	Liver_volume	Inverse variance weighted	471	0.696579	0.034215	3.87629e-92
Childhood body size	Pancreas_fat	Inverse variance weighted	267	0.214603	0.0604709	0.000386909
Adult body size	Pancreas_fat	Inverse variance weighted	471	0.387035	0.0411821	5.55332e-21
Childhood body size	Pancreas_volume	Inverse variance weighted	471	0.0247222	0.0384961	0.520744
Adult body size	Pancreas_volume	Inverse variance weighted	267	-0.0570052	0.0501749	0.255903
Childhood body size	SAT_volume	Inverse variance weighted	267	0.612565	0.0528512	4.61109e-31
Adult body size	SAT_volume	Inverse variance weighted	471	0.952553	0.034935	1.06077e-163
Childhood body size	VAT_volume	Inverse variance weighted	267	0.162996	0.0476566	0.0006257
Adult body size	VAT_volume	Inverse variance weighted	471	0.601493	0.0339551	3.25084e-70
Childhood body size	Kidney_volume	MR Egger	267	0.4745	0.111205	2.76147e-05
Adult body size	Kidney_volume	MR Egger	471	0.721875	0.0948045	1.47182e-13
Childhood body size	Liver_fat	MR Egger	267	0.19197	0.105497	0.0699365
Adult body size	Liver_fat	MR Egger	471	0.472757	0.121694	0.000117139
Childhood body size	Liver_volume	MR Egger	267	0.599695	0.111476	1.64179e-07
Adult body size	Liver_volume	MR Egger	471	0.907024	0.100209	3.78858e-18
Childhood body size	Pancreas_fat	MR Egger	267	0.300547	0.137288	0.0294573
Adult body size	Pancreas_fat	MR Egger	471	0.537487	0.121006	1.11379e-05
Childhood body size	Pancreas_volume	MR Egger	471	0.0727881	0.113296	0.520888
Adult body size	Pancreas_volume	MR Egger	267	0.143053	0.113198	0.207432
Childhood body size	SAT_volume	MR Egger	267	0.975295	0.117548	5.46893e-15
Adult body size	SAT_volume	MR Egger	471	1.24491	0.101854	5.14007e-30
Childhood body size	VAT_volume	MR Egger	267	0.272889	0.108065	0.0121463
Adult body size	VAT_volume	MR Egger	471	0.599118	0.0999756	4.11914e-09
Childhood body size	Kidney_volume	Weighted median	267	0.422829	0.0620246	9.28826e-12
Adult body size	Kidney_volume	Weighted median	471	0.525323	0.0481513	1.03433e-27
Childhood body size	Liver_fat	Weighted median	267	0.172743	0.0711967	0.0152544
Adult body size	Liver_fat	Weighted median	471	0.474099	0.0584786	5.17898e-16
Childhood body size	Liver_volume	Weighted median	267	0.500523	0.0662687	4.25575e-14
Adult body size	Liver_volume	Weighted median	471	0.734062	0.051965	2.62294e-45
Childhood body size	Pancreas_fat	Weighted median	267	0.198487	0.0783395	0.0112874
Adult body size	Pancreas_fat	Weighted median	471	0.35445	0.0612192	7.04477e-09
Childhood body size	Pancreas_volume	Weighted median	471	0.00355999	0.0618124	0.954072
Adult body size	Pancreas_volume	Weighted median	267	-0.0400717	0.0741938	0.589132
Childhood body size	SAT_volume	Weighted median	267	0.819827	0.0718006	3.39575e-30
Adult body size	SAT_volume	Weighted median	471	1.02116	0.0514494	1.14768e-87
Childhood body size	VAT_volume	Weighted median	267	0.21244	0.0654196	0.00116485
Adult body size	VAT_volume	Weighted median	471	0.670998	0.0480409	2.4712e-44
