# Supplementary material for: A lifecourse mendelian randomization study highlights the long-term influence of childhood body size on later life heart structure
Source: PLoS Biol. 2022 Jun 9;20(6):e3001656. doi: 10.1371/journal.pbio.3001656 (PMC9182693; doi:10.1371/journal.pbio.3001656)
Supplement: S7 Table — MR, mendelian randomization. (XLSX) [file pbio.3001656.s010.xlsx]

## Sheet: Sheet1
S7 Table - Univariable and multivariable Mendelian randomization analyses for childhood and adult body size on abdominal measures
nsnp - number of SNPs, beta - MR estimate, SE - corresponding standard error, P value - corresponding pvalue, UV - univariable, MV - multivariable, SAT - subcutaneous adipose tissue , VAT - visceral adipose tissue
			Univariable MR			Multivariable MR
exposure	outcome	nsnp	beta UV	SE UV	P value UV	beta MV	SE MV	P value MV
Childhood body size	Kidney_volume	471	0.54748	0.032331	2.54261e-64	0.52688	0.0484262	1.43478e-27
Adult body size	Kidney_volume	267	0.364139	0.0490408	1.12587e-13	0.0320233	0.0556837	0.565228
Childhood body size	Liver_volume	471	0.696579	0.034215	3.87629e-92	0.757567	0.0487672	2.03105e-54
Adult body size	Liver_volume	267	0.413869	0.0493589	5.07712e-17	-0.107996	0.0560794	0.0541326
Childhood body size	Liver_fat	471	0.446252	0.0413329	3.57466e-27	0.638477	0.0553468	8.69238e-31
Adult body size	Liver_fat	267	0.140712	0.0464304	0.00244067	-0.324259	0.0636478	3.49525e-07
Childhood body size	Pancreas_fat	267	0.214603	0.0604709	0.000386909	-0.0882113	0.0731337	0.227754
Adult body size	Pancreas_fat	471	0.387035	0.0411821	5.55332e-21	0.458142	0.0636008	5.87328e-13
Childhood body size	Pancreas_volume	267	-0.0570052	0.0501749	0.255903	-0.107911	0.0638863	0.0911982
Adult body size	Pancreas_volume	471	0.0247222	0.0384961	0.520744	0.0568494	0.0555621	0.306228
Childhood body size	SAT_volume	267	0.612565	0.0528512	4.61109e-31	-0.0133028	0.0573984	0.816723
Adult body size	SAT_volume	471	0.952553	0.034935	1.06077e-163	0.968897	0.0499158	6.277e-84
Childhood body size	VAT_volume	471	0.601493	0.0339551	3.25084e-70	0.803391	0.0481162	1.38028e-62
Adult body size	VAT_volume	267	0.162996	0.0476566	0.0006257	-0.357628	0.0553299	1.02269e-10
