# Supplementary material for: A lifecourse mendelian randomization study highlights the long-term influence of childhood body size on later life heart structure
Source: PLoS Biol. 2022 Jun 9;20(6):e3001656. doi: 10.1371/journal.pbio.3001656 (PMC9182693; doi:10.1371/journal.pbio.3001656)
Supplement: S8 Table — FFMI, fat-free mass index; MR, mendelian randomization. (XLSX) [file pbio.3001656.s011.xlsx]

## Sheet: Sheet1
S8 Table - Univariable Mendelian randomization analyses for childhood body size and fat-free mass index on heart structure measures
method - Mendelian randomization (MR) method, nsnp - number of SNPs, beta - MR estimate, SE - corresponding standard error, P value - corresponding pvalue
exposure	outcome	method	nsnp	beta	SE	P value
Childhood body size	Left ventricular ejection fraction	Inverse variance weighted	267	-0.100635	0.0418002	0.0160608
Childhood body size	Left ventricular ejection fraction	Weighted median	267	-0.113066	0.0617018	0.0668839
Childhood body size	Left ventricular ejection fraction	MR Egger	267	-0.182753	0.0949645	0.0553702
Fat-free mass index	Left ventricular ejection fraction	Inverse variance weighted	746	-0.00748632	0.0267072	0.779239
Fat-free mass index	Left ventricular ejection fraction	Weighted median	746	-0.0703144	0.0384802	0.0676561
Fat-free mass index	Left ventricular ejection fraction	MR Egger	746	-0.0288065	0.0764974	0.706602
Childhood body size	Left ventricular end-diastolic volume	Inverse variance weighted	267	0.360201	0.0411102	1.92103e-18
Childhood body size	Left ventricular end-diastolic volume	Weighted median	267	0.421443	0.0577448	2.91276e-13
Childhood body size	Left ventricular end-diastolic volume	MR Egger	267	0.494265	0.0930966	2.33171e-07
Fat-free mass index	Left ventricular end-diastolic volume	Inverse variance weighted	746	0.190805	0.0263107	4.10732e-13
Fat-free mass index	Left ventricular end-diastolic volume	Weighted median	746	0.226822	0.0355649	1.79779e-10
Fat-free mass index	Left ventricular end-diastolic volume	MR Egger	746	0.162807	0.0753573	0.0310548
Childhood body size	Left ventricular end-systolic volume	Inverse variance weighted	267	0.28733	0.0394483	3.24748e-13
Childhood body size	Left ventricular end-systolic volume	Weighted median	267	0.340381	0.054254	3.52243e-10
Childhood body size	Left ventricular end-systolic volume	MR Egger	267	0.415915	0.0893313	5.10591e-06
Fat-free mass index	Left ventricular end-systolic volume	Inverse variance weighted	746	0.130352	0.0260014	5.35177e-07
Fat-free mass index	Left ventricular end-systolic volume	Weighted median	746	0.204524	0.0361808	1.5783e-08
Fat-free mass index	Left ventricular end-systolic volume	MR Egger	746	0.120611	0.0744801	0.105791
Childhood body size	Left ventricular stroke volume	Inverse variance weighted	267	0.362891	0.0439233	1.43343e-16
Childhood body size	Left ventricular stroke volume	Weighted median	267	0.442458	0.0604497	2.4902e-13
Childhood body size	Left ventricular stroke volume	MR Egger	267	0.478849	0.099651	2.59086e-06
Fat-free mass index	Left ventricular stroke volume	Inverse variance weighted	746	0.20652	0.0268541	1.46607e-14
Fat-free mass index	Left ventricular stroke volume	Weighted median	746	0.2169	0.0391107	2.92629e-08
Fat-free mass index	Left ventricular stroke volume	MR Egger	746	0.20051	0.0769208	0.00932483
