# Supplementary material for: A lifecourse mendelian randomization study highlights the long-term influence of childhood body size on later life heart structure
Source: PLoS Biol. 2022 Jun 9;20(6):e3001656. doi: 10.1371/journal.pbio.3001656 (PMC9182693; doi:10.1371/journal.pbio.3001656)
Supplement: S9 Table — FFMI, fat-free mass index; MR, mendelian randomization. (XLSX) [file pbio.3001656.s012.xlsx]

## Sheet: Sheet1
S9 Table - Univariable and multivariable Mendelian randomization analyses for childhood body size and fat-free mass index on heart structure measures
nsnp - number of SNPs, beta - MR estimate, SE - corresponding standard error, P value - corresponding pvalue, UV - univariable, MV - multivariable
			Univariable MR			Multivariable MR
exposure	outcome	nsnp	beta UV	SE UV	P value UV	beta MV	SE MV	P value MV
Childhood body size	Left ventricular end-systolic volume	267	0.28733	0.0394483	3.24748e-13	0.2741	0.0554904	7.82898e-07
Fat-free mass index	Left ventricular end-systolic volume	746	0.130352	0.0260014	5.35177e-07	0.00377106	0.0368257	0.918437
Childhood body size	Left ventricular end-diastolic volume	746	0.190805	0.0263107	4.10732e-13	0.0393843	0.0372342	0.290171
Fat-free mass index	Left ventricular end-diastolic volume	267	0.360201	0.0411102	1.92103e-18	0.325789	0.0561036	6.36334e-09
Fat-free mass index	Left ventricular stroke volume	746	0.20652	0.0268541	1.46607e-14	0.0527589	0.0381182	0.166331
Childhood body size	Left ventricular stroke volume	267	0.362891	0.0439233	1.43343e-16	0.329634	0.0574366	9.5184e-09
Fat-free mass index	Left ventricular ejection fraction	746	-0.00748632	0.0267072	0.779239	0.0480769	0.0380716	0.20666
Childhood body size	Left ventricular ejection fraction	267	-0.100635	0.0418002	0.0160608	-0.122171	0.0573695	0.0332086
