# Supplementary material for: A lifecourse mendelian randomization study highlights the long-term influence of childhood body size on later life heart structure
Source: PLoS Biol. 2022 Jun 9;20(6):e3001656. doi: 10.1371/journal.pbio.3001656 (PMC9182693; doi:10.1371/journal.pbio.3001656)
Supplement: S10 Table — BW, birth weight; MR, mendelian randomization. (XLSX) [file pbio.3001656.s013.xlsx]

## Sheet: Sheet1
S10 Table - Univariable Mendelian randomization analyses for childhood body size and birthweight on heart structure measures
method - Mendelian randomization (MR) method, nsnp - number of SNPs, beta - MR estimate, SE - corresponding standard error, P value - corresponding pvalue
exposure	outcome	method	nsnp	beta	SE	P value
Childhood body size	Left ventricular end-systolic volume	Inverse variance weighted	223	0.313236	0.0425223	1.7532e-13
Childhood body size	Left ventricular end-systolic volume	Weighted median	223	0.342849	0.0578147	3.02693e-09
Childhood body size	Left ventricular end-systolic volume	MR Egger	223	0.413559	0.0942624	1.77691e-05
Birthweight	Left ventricular end-systolic volume	Inverse variance weighted	85	0.397014	0.0756013	1.50931e-07
Birthweight	Left ventricular end-systolic volume	Weighted median	85	0.344447	0.0736782	2.93927e-06
Birthweight	Left ventricular end-systolic volume	MR Egger	85	0.108855	0.209731	0.605128
Childhood body size	Left ventricular end-diastolic volume	Inverse variance weighted	223	0.381794	0.0439147	3.49895e-18
Childhood body size	Left ventricular end-diastolic volume	Weighted median	223	0.426324	0.0571883	9.00465e-14
Childhood body size	Left ventricular end-diastolic volume	MR Egger	223	0.4691	0.0974424	2.74072e-06
Birthweight	Left ventricular end-diastolic volume	Inverse variance weighted	85	0.434443	0.0802673	6.21682e-08
Birthweight	Left ventricular end-diastolic volume	Weighted median	85	0.299455	0.074396	5.69393e-05
Birthweight	Left ventricular end-diastolic volume	MR Egger	85	0.285484	0.224885	0.207823
Childhood body size	Left ventricular ejection fraction	Inverse variance weighted	223	-0.121095	0.0448017	0.00687368
Childhood body size	Left ventricular ejection fraction	Weighted median	223	-0.116851	0.0620399	0.0596347
Childhood body size	Left ventricular ejection fraction	MR Egger	223	-0.210243	0.0994246	0.0355847
Birthweight	Left ventricular ejection fraction	Inverse variance weighted	85	-0.231093	0.0666641	0.000527217
Birthweight	Left ventricular ejection fraction	Weighted median	85	-0.199186	0.0813517	0.0143472
Birthweight	Left ventricular ejection fraction	MR Egger	85	0.144429	0.182108	0.429984
Childhood body size	Left ventricular stroke volume	Inverse variance weighted	223	0.373623	0.0463605	7.68651e-16
Childhood body size	Left ventricular stroke volume	Weighted median	223	0.449114	0.0612906	2.3428e-13
Childhood body size	Left ventricular stroke volume	MR Egger	223	0.440354	0.103001	2.8403e-05
Birthweight	Left ventricular stroke volume	Inverse variance weighted	85	0.394872	0.0790684	5.91247e-07
Birthweight	Left ventricular stroke volume	Weighted median	85	0.286311	0.0796578	0.000325311
Birthweight	Left ventricular stroke volume	MR Egger	85	0.399083	0.222257	0.0761984
