# Supplementary material for: A lifecourse mendelian randomization study highlights the long-term influence of childhood body size on later life heart structure
Source: PLoS Biol. 2022 Jun 9;20(6):e3001656. doi: 10.1371/journal.pbio.3001656 (PMC9182693; doi:10.1371/journal.pbio.3001656)
Supplement: S11 Table — BW, birth weight; MR, mendelian randomization. (XLSX) [file pbio.3001656.s014.xlsx]

## Sheet: Sheet1
S11 Table - Univariable and multivariable Mendelian randomization analyses for childhood and birthweight on heart structure measures
nsnp - number of SNPs, beta - MR estimate, SE - corresponding standard error, P value - corresponding pvalue, UV - univariable, MV - multivariable
			Univariable MR			Multivariable MR
exposure	outcome	nsnp	beta UV	SE UV	P value UV	beta MV	SE MV	P value MV
Childhood body size	Left ventricular end-systolic volume	223	0.313236	0.0425223	1.7532e-13	0.25638	0.0456178	1.90751e-08
Birthweight	Left ventricular end-systolic volume	85	0.397014	0.0756013	1.50931e-07	0.362141	0.0602756	1.87738e-09
Childhood body size	Left ventricular end-diastolic volume	223	0.381794	0.0439147	3.49895e-18	0.319606	0.0476039	1.89524e-11
Birthweight	Left ventricular end-diastolic volume	85	0.434443	0.0802673	6.21682e-08	0.392237	0.062901	4.49538e-10
Childhood body size	Left ventricular ejection fraction	223	-0.121095	0.0448017	0.00687368	-0.0886547	0.0457653	0.0527258
Birthweight	Left ventricular ejection fraction	85	-0.231093	0.0666641	0.000527217	-0.215909	0.0604669	0.000356038
Childhood body size	Left ventricular stroke volume	223	0.373623	0.0463605	7.68651e-16	0.317952	0.0492499	1.07589e-10
Birthweight	Left ventricular stroke volume	85	0.394872	0.0790684	5.91247e-07	0.352652	0.0650711	5.97714e-08
