# Supplementary material for: A lifecourse mendelian randomization study highlights the long-term influence of childhood body size on later life heart structure
Source: PLoS Biol. 2022 Jun 9;20(6):e3001656. doi: 10.1371/journal.pbio.3001656 (PMC9182693; doi:10.1371/journal.pbio.3001656)
Supplement: S12 Table — MR, mendelian randomization. (XLSX) [file pbio.3001656.s015.xlsx]

## Sheet: Sheet1
S12 Table - Univariable Mendelian randomization analyses for childhood and adult height on heart structure measures
method - Mendelian randomization (MR) method, nsnp - number of SNPs, beta - MR estimate, SE - corresponding standard error, P value - corresponding pvalue
exposure	outcome	method	nsnp	beta	SE	P value
Childhood height	Left ventricular ejection fraction	Inverse variance weighted	745	-0.262476	0.0251014	1.36613e-25
Childhood height	Left ventricular ejection fraction	Weighted median	745	-0.241473	0.0335146	5.80435e-13
Childhood height	Left ventricular ejection fraction	MR Egger	745	-0.31924	0.0592318	9.48703e-08
Adult height	Left ventricular ejection fraction	Inverse variance weighted	1045	-0.313007	0.0255093	1.30762e-34
Adult height	Left ventricular ejection fraction	Weighted median	1045	-0.273779	0.0365662	7.0352e-14
Adult height	Left ventricular ejection fraction	MR Egger	1045	-0.372987	0.0565807	6.87285e-11
Childhood height	Left ventricular end-diastolic volume	Inverse variance weighted	745	0.576539	0.0242318	3.97806e-125
Childhood height	Left ventricular end-diastolic volume	Weighted median	745	0.584968	0.0304947	5.16851e-82
Childhood height	Left ventricular end-diastolic volume	MR Egger	745	0.637038	0.0571708	8.9823e-27
Adult height	Left ventricular end-diastolic volume	Inverse variance weighted	1045	0.677713	0.023691	5.59853e-180
Adult height	Left ventricular end-diastolic volume	Weighted median	1045	0.673469	0.031596	8.24394e-101
Adult height	Left ventricular end-diastolic volume	MR Egger	1045	0.743647	0.0525322	9.63667e-42
Childhood height	Left ventricular end-systolic volume	Inverse variance weighted	745	0.508799	0.0243851	1.11121e-96
Childhood height	Left ventricular end-systolic volume	Weighted median	745	0.462027	0.031144	8.67981e-50
Childhood height	Left ventricular end-systolic volume	MR Egger	745	0.574886	0.0575249	3.77398e-22
Adult height	Left ventricular end-systolic volume	Inverse variance weighted	1045	0.600142	0.0242885	8.58674e-135
Adult height	Left ventricular end-systolic volume	Weighted median	1045	0.542019	0.0333131	1.6003e-59
Adult height	Left ventricular end-systolic volume	MR Egger	1045	0.673646	0.0538502	1.48127e-33
Childhood height	Left ventricular stroke volume	Inverse variance weighted	745	0.519701	0.0244079	1.3358e-100
Childhood height	Left ventricular stroke volume	Weighted median	745	0.471958	0.0320554	4.57468e-49
Childhood height	Left ventricular stroke volume	MR Egger	745	0.565555	0.0576063	1.78903e-21
Adult height	Left ventricular stroke volume	Inverse variance weighted	1045	0.609557	0.0238986	1.69187e-143
Adult height	Left ventricular stroke volume	Weighted median	1045	0.556224	0.0354807	2.17842e-55
Adult height	Left ventricular stroke volume	MR Egger	1045	0.650856	0.0530214	1.89088e-32
