# Supplementary material for: A lifecourse mendelian randomization study highlights the long-term influence of childhood body size on later life heart structure
Source: PLoS Biol. 2022 Jun 9;20(6):e3001656. doi: 10.1371/journal.pbio.3001656 (PMC9182693; doi:10.1371/journal.pbio.3001656)
Supplement: S13 Table — MR, mendelian randomization. (XLSX) [file pbio.3001656.s016.xlsx]

## Sheet: Sheet1
S13 Table - Univariable and multivariable Mendelian randomization analyses for childhood and adult height on heart structure measures
nsnp - number of SNPs, beta - MR estimate, SE - corresponding standard error, P value - corresponding pvalue, UV - univariable, MV - multivariable
			Univariable MR			Multivariable MR
exposure	outcome	nsnp	beta UV	SE UV	P value UV	beta MV	SE MV	P value MV
Childhood height	Left ventricular end-diastolic volume	745	0.576539	0.0242318	3.97806e-125	0.244354	0.0689258	0.000392348
Adult height	Left ventricular end-diastolic volume	1045	0.677713	0.023691	5.59853e-180	0.426156	0.0761066	2.15015e-08
Childhood height	Left ventricular end-systolic volume	745	0.508799	0.0243851	1.11121e-96	0.182707	0.0702232	0.00927363
Adult height	Left ventricular end-systolic volume	1045	0.600142	0.0242885	8.58674e-135	0.414523	0.07754	8.99559e-08
Childhood height	Left ventricular ejection fraction	745	-0.262476	0.0251014	1.36613e-25	-0.0463213	0.0730642	0.526093
Adult height	Left ventricular ejection fraction	1045	-0.313007	0.0255093	1.30762e-34	-0.269749	0.0806752	0.000826882
Childhood height	Left ventricular stroke volume	745	0.519701	0.0244079	1.3358e-100	0.253625	0.0693335	0.000254143
Adult height	Left ventricular stroke volume	1045	0.609557	0.0238986	1.69187e-143	0.344804	0.0765547	6.66802e-06
