# Supplementary material for: A lifecourse mendelian randomization study highlights the long-term influence of childhood body size on later life heart structure
Source: PLoS Biol. 2022 Jun 9;20(6):e3001656. doi: 10.1371/journal.pbio.3001656 (PMC9182693; doi:10.1371/journal.pbio.3001656)
Supplement: S14 Table — MR, mendelian randomization. (XLSX) [file pbio.3001656.s017.xlsx]

## Sheet: Sheet1
S14 Table - Univariable and multivariable Mendelian randomization analyses for childhood body size and childhood height on heart structure measures
nsnp - number of SNPs, beta - MR estimate, SE - corresponding standard error, P value - corresponding pvalue, UV - univariable, MV - multivariable
			Univariable MR			Multivariable MR
Exposure	Outcome	nsnp	beta UV	SE UV	P value UV	beta MV	SE MV	P value MV
Childhood body size	Left ventricular end-diastolic volume	267	0.360201	0.0411102	1.92103e-18	0.324557	0.0392986	1.47242e-16
Childhood height	Left ventricular end-diastolic volume	745	0.576539	0.0242318	3.97806e-125	0.591172	0.0231725	1.4595e-143
Childhood body size	Left ventricular ejection fraction	267	-0.100635	0.0418002	0.0160608	-0.0701941	0.0422591	0.0967054
Childhood height	Left ventricular ejection fraction	745	-0.262476	0.0251014	1.36613e-25	-0.257629	0.0249165	4.66185e-25
Childhood body size	Left ventricular end-systolic volume	267	0.28733	0.0394483	3.24748e-13	0.249026	0.0397899	3.88659e-10
Childhood height	Left ventricular end-systolic volume	745	0.508799	0.0243851	1.11121e-96	0.515709	0.0234622	4.42941e-107
Childhood body size	Stroke volume	267	0.362891	0.0439233	1.43343e-16	0.335036	0.0403168	9.56275e-17
Childhood height	Stroke volume	745	0.519701	0.0244079	1.3358e-100	0.53823	0.0237712	1.66936e-113
