# Supplementary material for: A lifecourse mendelian randomization study highlights the long-term influence of childhood body size on later life heart structure
Source: PLoS Biol. 2022 Jun 9;20(6):e3001656. doi: 10.1371/journal.pbio.3001656 (PMC9182693; doi:10.1371/journal.pbio.3001656)
Supplement: S15 Table — MR, mendelian randomization. (XLSX) [file pbio.3001656.s018.xlsx]

## Sheet: Sheet1
S15 Table - Univariable Mendelian randomization analyses for childhood and adult body size on risk of cardiomyopathy outcomes
method - Mendelian randomization (MR) method, nsnp - number of SNPs, beta - MR estimate, SE - corresponding standard error, P value - corresponding pvalue, NICM - Non-ischaemic cardiomyopathy (Aragam et al), I420 - Dilated cardiomyopathy, I421_I422 - Hypertrophic cardiomyopathy
exposure	outcome	method	nsnp	beta	SE	P value
Childhood body size	NICM	MR Egger	214	0.489965	0.412576	0.236329
Childhood body size	NICM	Weighted median	214	0.5005	0.317976	0.115484
Childhood body size	NICM	Inverse variance weighted	214	0.553803	0.190449	0.00363889
Adult body size	NICM	MR Egger	348	0.665268	0.505284	0.188837
Adult body size	NICM	Weighted median	348	0.576494	0.312795	0.0653228
Adult body size	NICM	Inverse variance weighted	348	0.600178	0.174023	0.000562983
Childhood body size	I420	MR Egger	267	0.551697	0.485024	0.256372
Childhood body size	I420	Weighted median	267	0.0663818	0.345863	0.847796
Childhood body size	I420	Inverse variance weighted	267	0.459404	0.212526	0.0306462
Adult body size	I420	MR Egger	472	0.608129	0.53797	0.258879
Adult body size	I420	Weighted median	472	0.719361	0.281134	0.0105038
Adult body size	I420	Inverse variance weighted	472	0.593745	0.182983	0.00117527
Childhood body size	I421_I422	MR Egger	267	-0.11189	0.578948	0.8469
Childhood body size	I421_I422	Weighted median	267	-0.0308713	0.40311	0.938955
Childhood body size	I421_I422	Inverse variance weighted	267	0.183762	0.254125	0.469609
Adult body size	I421_I422	MR Egger	472	-0.0830189	0.60631	0.891149
Adult body size	I421_I422	Weighted median	472	0.281884	0.365494	0.440564
Adult body size	I421_I422	Inverse variance weighted	472	0.274935	0.206566	0.183197
