# Supplementary material for: A lifecourse mendelian randomization study highlights the long-term influence of childhood body size on later life heart structure
Source: PLoS Biol. 2022 Jun 9;20(6):e3001656. doi: 10.1371/journal.pbio.3001656 (PMC9182693; doi:10.1371/journal.pbio.3001656)
Supplement: S16 Table — MR, mendelian randomization. (XLSX) [file pbio.3001656.s019.xlsx]

## Sheet: Sheet1
S16 Table - Univariable and multivariable Mendelian randomization analyses for childhood and adult body size on risk of cardiomyopathy outcomes
nsnp - number of SNPs, beta - MR estimate, SE - corresponding standard error, P value - corresponding pvalue, UV - univariable, MV - multivariable, NICM - Non-ischaemic cardiomyopathy (Aragam et al), I420 - Dilated cardiomyopathy, I421_I422 - Hypertrophic cardiomyopathy
			Univariable MR			Multivariable MR
exposure	outcome	nsnp	beta UV	SE UV	P value UV	beta MV	SE MV	P value MV
Childhood body size	NICM	214	0.553803	0.190449	0.00363889	0.0843804	0.268408	0.753238
Adult body size	NICM	348	0.600178	0.174023	0.000562983	0.621349	0.240853	0.00988606
Childhood body size	I420	267	0.459404	0.212526	0.0306462	0.227503	0.293649	0.438491
Adult body size	I420	472	0.593745	0.182983	0.00117527	0.464781	0.255058	0.0684167
Childhood body size	I421_I422	267	0.183762	0.254125	0.469609	-0.373122	0.340367	0.272976
Adult body size	I421_I422	472	0.274935	0.206566	0.183197	0.558209	0.295637	0.0590053
